# Supplementary material for: In vitro genotoxicity studies: n-Butyl acrylate L5178Y mouse lymphoma (TK+/− locus assay), 2-Ethylhexyl acrylate gene mutation assay in Chinese hamster V79 cells, and 2-Ethylhexyl acrylate micronucleus test in human lymphocytes
Source: Data Brief. 2018 Jun 14;20:316–25. doi: 10.1016/j.dib.2018.06.008 (PMC6111055; doi:10.1016/j.dib.2018.06.008)
Supplement: Supplementary file 1 — Transparency document [file mmc1.zip]

Archive with 5 entries (5 files):
- COI Finch 5-31-2018 dib.pdf
- coi welz 31052018 dib.pdf
- coi wi 31052018 dib.pdf
- coi_SRM dib.pdf
- COI Ellis-Hutchings 5-31-2018 DIB.pdf
